# Supplementary material for: Vibrio sp. dhg as a platform for the biorefinery of brown macroalgae
Source: Nat Commun. 2019 Jun 6;10:2486. doi: 10.1038/s41467-019-10371-1 (PMC6554313; doi:10.1038/s41467-019-10371-1)
Supplement: Supplementary file 5 — Supplementary Data 1 [file 41467_2019_10371_MOESM5_ESM.xlsx]

## Sheet: Supplementary Data 1
Supplementary Data 1. List of strains and plasmids used in this study
Name	Relevant characteristics	Source
Strains
Mach-T1R	E. coli F- φ80(lacZ)ΔM15 ΔlacX74 hsdR(rK-mK+) ΔrecA1398 endA1 tonA	Invitrogen
BL21(DE3)	Source of T7 RNA polymerase	Invitrogen
Vibrio sp. dhg	A novel alginate-metabolizing microorganism	This study
Vibrio natriegens	Fast-growing microorganism	ATCC 14048
Vibrio alginolyticus	Alginate degrading microorganism	ATCC 17749
Escherichia coli W3110	Representative model microorganism	ATCC 27325
Corynebacterium glutamiucm	Representative model microorganism	ATCC 13032
Saccharomyces cerevisiae	Representative model microorganism	ATCC 204508
Zymomonas mobilis	Source of pdc and aldB	KCTC 1534
VDHG001	Vibrio sp. dhg/pET_Duet	This study
VDHG002	Vibrio sp. dhg/pRSF_Duet	This study
VDHG003	Vibrio sp. dhg/pACYC_Duet	This study
VDHG004	Vibrio sp. dhg/pET_Duet/pRSF_Duet	This study
VDHG005	Vibrio sp. dhg/pET_Duet/pRSF_Duet/pACYC_Duet	This study
VDHG006	Vibrio sp. dhg/pACYC_VP1_sgfp	This study
VDHG007	Vibrio sp. dhg/pACYC_VP2_sgfp	This study
VDHG008	Vibrio sp. dhg/pACYC_VP3_sgfp	This study
VDHG009	Vibrio sp. dhg/pACYC_VP4_sgfp	This study
VDHG010	Vibrio sp. dhg/pACYC_VP5_sgfp	This study
VDHG011	Vibrio sp. dhg/pACYC_VP6_sgfp	This study
VDHG012	Vibrio sp. dhg/pACYC_VP7_sgfp	This study
VDHG013	Vibrio sp. dhg/pACYC_VP8_sgfp	This study
VDHG014	Vibrio sp. dhg/pACYC_VP9_sgfp	This study
VDHG015	Vibrio sp. dhg/pACYC_VP10_sgfp	This study
VDHG021	Vibrio sp. dhg/pACYC_VP11_sgfp	This study
VDHG022	Vibrio sp. dhg/pACYC_VP12_sgfp	This study
VDHG023	Vibrio sp. dhg/pACYC_VP13_sgfp	This study
VDHG024	Vibrio sp. dhg/pACYC_VP14_sgfp	This study
VDHG025	Vibrio sp. dhg/pACYC_VP15_sgfp	This study
VDHG026	Vibrio sp. dhg/pACYC_UTR1_sgfp	This study
VDHG027	Vibrio sp. dhg/pACYC_UTR2_sgfp	This study
VDHG028	Vibrio sp. dhg/pACYC_UTR3_sgfp	This study
VDHG029	Vibrio sp. dhg/pACYC_UTR4_sgfp	This study
VDHG030	Vibrio sp. dhg/pACYC_UTR5_sgfp	This study
VDHG031	Vibrio sp. dhg/pACYC_UTR6_sgfp	This study
VDHG032	Vibrio sp. dhg/pACYC_UTR7_sgfp	This study
VDHG033	Vibrio sp. dhg/pACYC_UTR8_sgfp	This study
VDHG034	Vibrio sp. dhg/pACYC_UTR9_sgfp	This study
VDHG035	Vibrio sp. dhg/pACYC_UTR10_sgfp	This study
VDHG036	Vibrio sp. dhg/pACYC_UTR11_sgfp	This study
VDHG037	Vibrio sp. dhg/pACYC_UTR12_sgfp	This study
VDHG038	Vibrio sp. dhg/pACYC_UTR13_sgfp	This study
VDHG039	Vibrio sp. dhg/pACYC_UTR14_sgfp	This study
VDHG100	Vibrio sp. dhg Ddns	This study
VDHG200	Vibrio sp. dhg Ddns DldhA	This study
VDHG300	Vibrio sp. dhg Ddns DldhA DfrdABCD	This study
VDHG400	Vibrio sp. dhg Ddns DldhA DfrdABCD DpflB	This study
VDHG500	Vibrio sp. dhg Ddns Dorf	This study
VDHG111	VDHG100/pACYC_EtOH	This study
VDHG211	VDHG200/pACYC_EtOH	This study
VDHG311	VDHG400/pACYC_EtOH	This study
VDHG411	VDHG400/pACYC_EtOH	This study
VDHG121	VDHG100/pACYC_BDO	This study
VDHG421	VDHG400/pACYC_BDO	This study
VDHG101	VDHG100/pACYC_Duet	This study
VDHG131	VDHG100/pACYC_Lyc	This study
VDHG132	VDHG100/pACYC_Lyc2	This study
VDHG133	VDHG100/pACYC_Lyc3	This study
Plasmids
pACYC_Duet	p15A, LacI, CmR	Novagen
pACYA	p15A, LacI, AmpR	This study
pCDF_Duet	CloDF13, LacI, SmR	Novagen
pET_Duet	pMB1, LacI, AmpR	Novagen
pRSF_Duet	RSF1030, LacI, KanR	Novagen
pUC19	pMB1 derivative, AmpR	Thermo
FRT72_cat	T-vector, containing cat gene flanked by FRT variant sequences1	This study
	https://benchling.com/s/seq-4haQ2Gxa3aKmeDzZ4xTE
FRTwt_cat	T-vector, containing cat gene flanked by FRT sequences	This study
	https://benchling.com/s/seq-VifhuOzW0EMctqIm377A
pACYC_Plac_sgfp	p15A, CmR, PLac_synUTR_sgfp	This study
	https://benchling.com/s/seq-pSwHnRpdAZ1FFrztAnsv
pACYC_Ptac_sgfp	p15A, CmR, Ptac_synUTR_sgfp	This study
	https://benchling.com/s/seq-17FIkoYoP2ujkkMuRQQH
pACYC_PT7	p15A, CmR, PLac_synUTR_T7RNAP	This study
pACYC_PT7_sgfp	p15A, CmR, PLac_synUTR_T7RNAP-PT7_synUTR_sgfp	This study
	https://benchling.com/s/seq-ETCcO1sZcx4qZTzyN3Zs
pACYC_Ptet_sgfp	p15A, CmR, PVP13_tetR-Ptet_synUTR_sgfp	This study
	https://benchling.com/s/seq-MKblhDE3Qo66tKCUfH1p
pACYC_Para_sgfp	p15A, CmR, ParaC_araC-Para_synUTR_sgfp	This study
	https://benchling.com/s/seq-LPddZoEJsFKjy6m7sSdh
pACYC_VP1_sgfp	p15A, CmR, PVP1_synUTR_sgfp	This study
pACYC_VP2_sgfp	p15A, CmR, PVP2_synUTR_sgfp	This study
pACYC_VP3_sgfp	p15A, CmR, PVP3_synUTR_sgfp	This study
pACYC_VP4_sgfp	p15A, CmR, PVP4_synUTR_sgfp	This study
pACYC_VP5_sgfp	p15A, CmR, PVP5_synUTR_sgfp	This study
pACYC_VP6_sgfp	p15A, CmR, PVP6_synUTR_sgfp	This study
pACYC_VP7_sgfp	p15A, CmR, PVP7_synUTR_sgfp	This study
pACYC_VP8_sgfp	p15A, CmR, PVP8_synUTR_sgfp	This study
pACYC_VP9_sgfp	p15A, CmR, PVP9_synUTR_sgfp	This study
pACYC_VP10_sgfp	p15A, CmR, PVP10_synUTR_sgfp	This study
pACYC_VP11_sgfp	p15A, CmR, PVP11_synUTR_sgfp	This study
pACYC_VP12_sgfp	p15A, CmR, PVP12_synUTR_sgfp	This study
pACYC_VP13_sgfp	p15A, CmR, PVP13_synUTR_sgfp	This study
pACYC_VP14_sgfp	p15A, CmR, PVP14_synUTR_sgfp	This study
pACYC_VP15_sgfp	p15A, CmR, PVP15_synUTR_sgfp	This study
	https://benchling.com/s/seq-yH3tPo5N3OuJ0E4mfYsv
pACYC_UTR1_sgfp	p15A, CmR, PVP13_synUTR1_sgfp	This study
pACYC_UTR2_sgfp	p15A, CmR, PVP13_synUTR2_sgfp	This study
pACYC_UTR3_sgfp	p15A, CmR, PVP13_synUTR3_sgfp	This study
pACYC_UTR4_sgfp	p15A, CmR, PVP13_synUTR4_sgfp	This study
pACYC_UTR5_sgfp	p15A, CmR, PVP13_synUTR5_sgfp	This study
pACYC_UTR6_sgfp	p15A, CmR, PVP13_synUTR6_sgfp	This study
pACYC_UTR7_sgfp	p15A, CmR, PVP13_synUTR7_sgfp	This study
pACYC_UTR8_sgfp	p15A, CmR, PVP13_synUTR8_sgfp	This study
pACYC_UTR9_sgfp	p15A, CmR, PVP13_synUTR9_sgfp	This study
pACYC_UTR10_sgfp	p15A, CmR, PVP13_synUTR10_sgfp	This study
pACYC_UTR11_sgfp	p15A, CmR, PVP13_synUTR11_sgfp	This study
pACYC_UTR12_sgfp	p15A, CmR, PVP13_synUTR12_sgfp	This study
pACYC_UTR13_sgfp	p15A, CmR, PVP13_synUTR13_sgfp	This study
pACYC_UTR14_sgfp	p15A, CmR, PVP13_synUTR14_sgfp	This study
pKD46	Red recombinase expression vector, AmpR	2
pCP20	Flp flippase expression vector, AmpR, CmR	2
pACYA_Red	p15A, AmpR, Red recombinase expression vector	This study
pACYA_SXT	p15A, AmpR, SXT recombinase expression vector	This study
	https://benchling.com/s/seq-FhfIXerQDFHIt9gIt9As
pRSF_FLP	RSF1030, PVP13_synUTR_flpSC	This study
	https://benchling.com/s/seq-jY7lWWd7Gsty3xBlHlTc
pACYC_EtOH	p15A, CmR, PVP15_synUTR_pdc_PVP15_synUTR_aldB	This study
pZSbudABC	pSC101, KmR, Enterobacter aerogenes budABC operon under the control of PLtetO-1	3
pACYC_BDO	p15A, CmR, PVP15_synUTR_budABC	This study
pCDF_idi_ispA_crtEBI	CloDF, SmR, PJ23100_synUTR_idi_PJ23100_synUTR_ispA_PJ23100_synUTR_crtEBI	4
pACYC_dxs	p15A, CmR, PJ23100_synUTR_dxs	4
pACYC_Lyc	p15A, CmR, PVP13_synUTR_crtEBI	This study
pACYC_Lyc2	p15A, CmR, PVP13_synUTR_idi_PVP13_synUTR_ispA_PVP13_synUTR_crtEBI	This study
pACYC_Lyc3	p15A, CmR, PVP13_synUTR_idi_PVP13_synUTR_ispA_PVP13_synUTR_crtEBI_PVP13_synUTR_dxs	This study
pCDF_del_dns	CloDF, SmR, homology(dns)-CmR-homology(dns)	This study
	https://benchling.com/s/seq-xIZsP2Wth2xqnFM553I7
pCDF_del_ldhA	CloDF, SmR, homology(ldhA)-CmR-homology(ldhA)	This study
	https://benchling.com/s/seq-BvvJ3S9Bgm5wWj0m4Cpr
pCDF_del_frdABCD	CloDF, SmR, homology(frdABCD)-CmR-homology(frdABCD)	This study
	https://benchling.com/s/seq-F0lDcXn6Qms6sPDedCsk
pCDF_del_pflB	CloDF, SmR, homology(pflB)-CmR-homology(pflB)	This study
	https://benchling.com/s/seq-6X4R44kfy2lhdUv33mGc
pCDF_del_orf	CloDF, SmR, homology(orf)-CmR-homology(orf)	This study
	https://benchling.com/s/seq-Udu47byysOaGXUUX4UvJ
Reference
1. Saito, I. & Saito, Y. DNA containing variant FRT sequences. US Patent US7476539 (2009).
2. Datsenko, K. A. & Wanner, B. L. One-step inactivation of chromosomal genes in Escherichia coli K-12 using PCR products. Proc. Natl. Acad. Sci. U. S. A. 97, 6640–6645 (2000).
3. Mazumdar, S., Lee, J. & Oh, M.-K. Microbial production of 2,3 butanediol from seaweed hydrolysate using metabolically engineered Escherichia coli. Bioresour. Technol. 136, 329–336 (2013).
4. Jung, J. et al. Precise precursor rebalancing for isoprenoids production by fine control of gapA expression in Escherichia coli. Metab. Eng. 38, 401–408 (2016).
