# Supplementary material for: Vibrio sp. dhg as a platform for the biorefinery of brown macroalgae
Source: Nat Commun. 2019 Jun 6;10:2486. doi: 10.1038/s41467-019-10371-1 (PMC6554313; doi:10.1038/s41467-019-10371-1)
Supplement: Supplementary file 6 — Supplementary Data 2 [file 41467_2019_10371_MOESM6_ESM.xlsx]

## Sheet: Supplementary Data 2
Supplementary Data 2. List of primers used in this study
Name	Sequence (5’-3’)
Universal primers used for strain identification
16S_27F	agagtttgatcmtggctcag
16S_1492R	ggttaccttgttacgacttc
Primers used for the construction of promoter library plasmids
sgfp_VP15_F1	ggagcatcgggaatggcaagtaaaggagaagaattattcac
sgfp_VP15_F2	agctagctcagtcctaggtataatgctagcattgcgtgagaaaggagcatcgggaatggcaag
sgfp_VP15_F3	tgtcgacctgcaggcgcgccgagctcttgacagctagctcagtcctaggtataatgctagc
sgfp_B	agccaggatccgaattcgagctcgcgaaaaaaccccgccgaagcggggttttttgcgtcacttgtacagctcgtccatgcc
sgfp_Plac_Ptac_F	tgtgagcggataacaattacgagggaaagatggcaagtaaaggagaagaattattcacaggagt
sgfp_Plac_B	attccacacattatacgagccggaagcataaagtgtaaacgcggagcgtataaatgggggctccctgcaggtcgacaagcttg
sgfp_Ptac_B	attccacacattatacgagccgatgattaattgtcaagagctccctgcaggtcgacaagcttg
T7RNAP_Plac_F1	gtataatgtgtggaattgtgagcggataacaattaaggagtccgcgatgaacacgattaacatcgctaagaac
T7RNAP_Plac_F2	gcatttgagaagcacacggtccccatttatacgctccgcgtttacactttatgcttccggctcgtataatgtgtggaattgtgagcggataac
T7RNAP_Plac_B1	gcctggtgccataacgaatagcgaaaaaaccccgccgaagcggggttttttgcgttacgcgaacgcgaagtccgactc
T7RNAP_Plac_B2	tgactaccggaagcagtgtggcctggtgccataacgaata
pACYC_T7_F	tattcgttatggcaccaggccacactgcttccggtagtca
pACYC_T7_B	cgcggagcgtataaatggggaccgtgtgcttctcaaatgc
T7_sdm_F	ggttgacacatacgagtcttgtgatgtac
T7_sdm_B	catcacaagactcgtatgtgtcaaccatag
sgfp_PT7_F1	actcactataggggaattgtgagcggataacaattacgagggaaagatggcaagtaaaggagaagaattattcacagg
sgfp_PT7_F2	cccttatgcgactcctgcattaggaaattaatacgactcactataggggaattgtgagcgg
sgfp_PT7_B	taccagactcgagtcacttgtacagctcgtccatgcc
sgfp_Ptet_F	gagatactgagcacattgcgtgagaaaggagcatc
sgfp_Ptet_B	tatcactgatagggatgtcaatctctatcactgatagggagagctccctgcaggtcgaca
tetR_VP13_F	cgagctcgaattcgctgttagcgggcccttgacggctagctcagtcctag
tetR_VP13_B	gacagaacttaatgggcccgcgaaaaaaccccgccg
araC_Para_F	tcgacctgcagggagctctcatgagcggatacatatttgaatg
araC_Para_B	atgctcctttctcacgcaatgtatggagaaacagtagagagt
pACYC_Para_vec_F	tctctactgtttctccatacattgcgtgagaaaggagcatcgg
pACYC_Para_vec_B	tcaaatatgtatccgctcatgagagctccctgcaggtcga
sgfp_prom_lib_F	attgcgtgagaaaggagcatcgggaatggcaagtaaaggagaagaattattcacagg
sgfp_prom_lib_B	gctagcnnnnnncctaggactgagctagcnnnnnncctgcaggtcgacaagcttg
sgfp_utr_lib_F	acggagawtgctyaaksagtcstttatggcaagtaaaggagaagaattattcacagg
sgfp_utr_lib_B	gctagcactgtacctaggactga
Primers used for genome editing
F72_cat_F	gcatgaccggcgcgatgcgaagttcctatactttctacagaataggaacttccctgtgacggaagatcacttcg
F72_cat_B	gctcagcggatctcatgcgcgaagttcctattctgtagaaagtataggaacttccgaccctgccctgaaccgacg
wtFRT_cat_F	ctagtgctggagcgaactgcgaagttcctatactttctagagaataggaacttccctgtgacggaagatcacttcg
wtFRT_cat_B	ggagtactcgcggttgactgtgaagttcctattctctagaaagtataggaacttccgaccctgccctgaaccgacg
pACYC_vec_F	tccccgaaaagtgccacctgcattatggtgaaagttggaacctcttacg
pACYC_vec_B	gttccactgagcgtcagaccgtcgtcggttcagggcaggg
Amp_F	ccctgccctgaaccgacgacggtctgacgctcagtggaac
Amp_B	ttccaactttcaccataatgcaggtggcacttttcgggga
pACYA_vec_F	ccaataccagtagaaacagacgaagaatcctttccgcggccgcccaccgctgagcaataactagc
pACYA_vec_B	cattatacgagccgatgattaattgtcaaaagggagagcgtcgagatcc
Red_F1	gcggataacaattaaggagatatgcatggatattaatactgaaactgagatcaagcaaaag
Red_F2	ggatctcgacgctctcccttttgacaattaatcatcggctcgtataatgggaattgtgagcggataacaattaaggagatatgc
Red_B	gctagttattgctcagcggtgggcggccgcggaaaggattcttcgtctgtttctactggtattgg
pACYA_SXT_F	cgagctcattttacttttaacgcatcctcacgataatatcc
pACYA_SXT_B	attagctttggtttttccattcgttttatacctctgaatcaatatcaac
SXT_F	gattcagaggtataaaacgaatggaaaaaccaaagctaattcaac
SXT_B	gatattatcgtgaggatgcgttaaaagtaaaatgagctcggc
FLP_F1	gctcagtcctaggtacagtgctagcatctcgcaaatcgaaggagcctcatatgccacaatttggtatattatgtaaaacac
FLP_F2	gagagtttcagagctcttgacggctagctcagtcctaggtacagtgctagc
FLP_B	cgtagctcaggcggccgcttatatgcgtctatttatgtaggatgaaaggtagtc
Ch_dns_F	ggtgtccagctttcctaatcctc
Ch_dns_B	ccgtcaaataggagaacttcctgacc
Gibson_dns_1F	cgagtcagctttcttctgatccaccgctgagcaataacta
Gibson_dns_1B	ttaacgtaagtctcacatgcaaattgcactgaaatctagagcgg
Gibson_dns_2F	tctagatttcagtgcaatttgcatgtgagacttacgttaaaacc
Gibson_dns_2B	tcgcatcgcgccggtcatgcggctaaagtctttaaaaagtatga
Gibson_dns_3F	actttttaaagactttagccgcatgaccggcgcgatgcga
Gibson_dns_3B	atcatcgcgattggtgaggagctcagcggatctcatgcgcg
Gibson_dns_4F	gcgcatgagatccgctgagctcctcaccaatcgcgatgat
Gibson_dns_4B	tagttattgctcagcggtggatcagaagaaagctgactcggg
1K_dns_F	agtgattgggtcactcattgg
1K_dns_B	acaccttggtcgagatgaag
Ch_ldhA_F	gtatgacagagcccgtattgc
Ch_ldhA_B	acatccaagcctagtgag
Gibson_ldhA_1F	tggctgaatatcgatctgcgccaccgctgagcaataacta
Gibson_ldhA_1B	tctgcgggatgacgatcaacaaattgcactgaaatctagagcg
Gibson_ldhA_2F	tctagatttcagtgcaatttgttgatcgtcatcccgcaga
Gibson_ldhA_2B	tcgcatcgcgccggtcatgctgcacagacgacttcgcagc
Gibson_ldhA_3F	gctgcgaagtcgtctgtgcagcatgaccggcgcgatgcga
Gibson_ldhA_3B	gccttgttttagcgcttcgagctcagcggatctcatgcgc
Gibson_ldhA_4F	gcgcatgagatccgctgagctcgaagcgctaaaacaaggc
Gibson_ldhA_4B	tagttattgctcagcggtggcgcagatcgatattcagcca
1K_ldhA_F	gttgatcgtcatcccgcaga
1K_ldhA_B	cgcagatcgatattcagcca
Ch_frdABCD_F	ttcaatggaagcagtcggttgc
Ch_frdABCD_B	agaagccgaagtcctgaaagct
Gibson_frdABCD_1F	tacgaccggtaccgttttccccaccgctgagcaataacta
Gibson_frdABCD_1B	ggccgttaccacaatccagaaaattgcactgaaatctagagc
Gibson_frdABCD_2F	tctagatttcagtgcaattttctggattgtggtaacggcc
Gibson_frdABCD_2B	tcgcatcgcgccggtcatgcgccaaccgtatcgttgaagt
Gibson_frdABCD_3F	acttcaacgatacggttggcgcatgaccggcgcgatgcga
Gibson_frdABCD_3B	aacttaaggtcgtgcatgccgctcagcggatctcatgcgc
Gibson_frdABCD_4F	gcgcatgagatccgctgagcggcatgcacgaccttaagtt
Gibson_frdABCD_4B	tagttattgctcagcggtggggaaaacggtaccggtcgta
1K_frdABCD_F	tctggattgtggtaacggcc
1K_frdABCD_B	ggaaaacggtaccggtcgta
Ch_pflB_F	cataagagtgtactgttcccc
Ch_pflB_B	gtagtcgacttcaatatcactc
Gibson_pflB_1F	cttctcagcaagcatgttgtccaccgctgagcaataacta
Gibson_pflB_1B	gtaaacagggtttaggttagaaattgcactgaaatctagagc
Gibson_pflB_2F	tctagatttcagtgcaatttctaacctaaaccctgtttactgg
Gibson_pflB_2B	gcatcgcgccggtcatgcgccttcgtacggagtgtagt
Gibson_pflB_3F	actacactccgtacgaaggcgcatgaccggcgcgatgc
Gibson_pflB_3B	gggtgtttaactgcgtcttcgctcagcggatctcatgcgc
Gibson_pflB_4F	gcgcatgagatccgctgagcgaagacgcagttaaacaccc
Gibson_pflB_4B	tagttattgctcagcggtggacaacatgcttgctgagaag
1K_pflB_F	ctaacctaaaccctgtttactgg
1K_pflB_B	acaacatgcttgctgagaag
Ch_orf_F	gaattagagcgatttcgggg
Ch_orf_B	gcaactccttatcccttcggg
Gibson_orf_1F	tacgttcgacaccatgcacgccaccgctgagcaataacta
Gibson_orf_1B	agcaggaaacgaaggggaacaaattgcactgaaatctagagcg
Gibson_orf_2F	tctagatttcagtgcaatttgttccccttcgtttcctgcttg
Gibson_orf_2B	tcgcatcgcgccggtcatgcttttatccaccacgtttggagc
Gibson_orf_3F	tccaaacgtggtggataaaagcatgaccggcgcgatgc
Gibson_orf_3B	attcatccatcaaaaataccgctcagcggatctcatgcgc
Gibson_orf_4F	gcgcatgagatccgctgagcggtatttttgatggatgaatatgtaacac
Gibson_orf_4B	tagttattgctcagcggtggcgtgcatggtgtcgaacgtaac
1K_orf_F	ctgacagtggtgatttgggc
1K_orf_B	ctacgcattatgtcggtttatgttg
Primers used for the construction of biochemical production plasmids
Pdc_F1	atttgcagctaagaaggagatcaatatgagttatactgtcggtacctatttagcg
Pdc_F2	ccggtgcctaatgagtgagcttgacagctagctcagtcctaggtataatgctagcatttgcagctaagaaggagatc
Pdc_B	gctgtcaaactgtggcacgccgttcagactagaggagcttgttaacaggcttacg
AldB_F1	gctcagtcctaggtataatgctagcaaagtaaccgcgcaaggagggattcatggcttcttcaactttttatattcctttc
AldB _F2	gctcctctagtctgaacggcgtgccacagtttgacagctagctcagtcctaggtataatgctagcaaagtaaccgcgc
AldB _B	agttattgctcagcggtggcttagaaagcgctcaggaagagttct
pACYC_EtOH_F	tcttcctgagcgctttctaagccaccgctgagcaataact
pACYC_EtOH_B	aggactgagctagctgtcaagctcactcattaggcaccgg
Bud_F1	gctcagtcctaggtataatgctagcaaaacaagactataaggagggacctatgaatcatgcttcagattgcacc
Bud_F2	ggatctcgacgctctcccttttgacagctagctcagtcctaggtataatgctagcaaaacaagactataaggagggacct
Bud_B	gctagttattgctcagcggtggcagcagcctaggttaattaattgaataccatcccgccatcg
pACYC_BDO_F	cgatggcgggatggtattcaattaattaacctaggctgctgccaccgctgagcaataactagc
pACYC_BDO_B	gctagcattatacctaggactgagctagctgtcaaaagggagagcgtcgagatcc
