# Supplementary material for: Vibrio sp. dhg as a platform for the biorefinery of brown macroalgae
Source: Nat Commun. 2019 Jun 6;10:2486. doi: 10.1038/s41467-019-10371-1 (PMC6554313; doi:10.1038/s41467-019-10371-1)
Supplement: Supplementary file 7 — Supplementary Data 3 [file 41467_2019_10371_MOESM7_ESM.xlsx]

## Sheet: Sheet1
Supplementary Data 3. Sequence of the 16S rDNA of Vibrio sp. dhg
5'-
catggctcagattgaacgctggcggcaggcctaacacatgcaagtcgagcggaaacgagttaactgaaccttcgggggacgttaacggcgtcgagcggcggacgggtgagtaatgcctaggaaattgccctgatgtgggggataaccattggaaacgatggctaataccgcatgatgcctacgggccaaagagggggaccttcgggcctctcgcgtcaggatatgcctaggtgggattagctagttggtgaggtaagggctcaccaaggcgacgatccctagctggtctgagaggatgatcagccacactggaactgagacacggtccagactcctacgggaggcagcagtggggaatattgcacaatgggcgcaagcctgatgcagccatgccgcgtg…
-3′
This sequence showed 90% identity with the 16S rDNA of E. coli W3110 from analysis using the Basic Local Alignment Search Tool (BLAST, https://blast.ncbi.nlm.nih.gov/Blast.cgi).
The bold, underlined sequence is the anti-Shine-Dalgarno sequence of Vibrio sp. dhg.
