# Supplementary material for: Vibrio sp. dhg as a platform for the biorefinery of brown macroalgae
Source: Nat Commun. 2019 Jun 6;10:2486. doi: 10.1038/s41467-019-10371-1 (PMC6554313; doi:10.1038/s41467-019-10371-1)
Supplement: Supplementary file 8 — Supplementary Data 4 [file 41467_2019_10371_MOESM8_ESM.xlsx]

## Sheet: Supplementary Data 4
Supplementary Data 4. List of catabolic enzymes for sugar utilization in Vibrio sp. dhg
Locus tag	Enzymes (Enzyme Commission number)	Location			Gene size	Protein
		Chromosome	Start	End		size
Glucose metabolism (Glycolysis)
Chr1.peg.1830	PTS system, glucose-specific IIB component (EC 2.7.1.69) / PTS system, glucose-specific IIC component (EC 2.7.1.69)	Chr1	2075269	2073839	1431	476
Chr1.peg.1831	PTS system, maltose and glucose-specific IIC component (EC 2.7.1.69) / PTS system, maltose and glucose-specific IIB component (EC 2.7.1.69)	Chr1	2077829	2076213	1617	538
Chr2.peg.824	PTS system, maltose and glucose-specific IIC component (EC 2.7.1.69) / PTS system, maltose and glucose-specific IIB component (EC 2.7.1.69)	Chr2	917299	915674	1626	541
Chr2.peg.1396	PTS system, maltose and glucose-specific IIC component (EC 2.7.1.69) / PTS system, maltose and glucose-specific IIB component (EC 2.7.1.69)	Chr2	1570845	1571141	267	88
Chr2.peg.1619	Glucokinase (EC 2.7.1.2)	Chr2	1798907	1799878	972	323
Chr1.peg.2593	Glucose-6-phosphate isomerase (EC 5.3.1.9)	Chr1	2934208	2932556	1653	550
Chr1.peg.2700	6-phosphofructokinase (EC 2.7.1.11)	Chr1	3049329	3048367	963	320
Chr1.peg.214	Fructose-1,6-bisphosphatase, GlpX type (EC 3.1.3.11)	Chr1	236982	235783	1200	399
Chr1.peg.278	Fructose-1,6-bisphosphatase, type I (EC 3.1.3.11)	Chr1	288386	287373	1014	337
Chr2.peg.592	Fructose-1,6-bisphosphatase, type I (EC 3.1.3.11)	Chr2	668816	669826	1011	336
Chr1.peg.2451	Fructose-bisphosphate aldolase class II (EC 4.1.2.13)	Chr1	2758893	2757817	1077	358
Chr1.peg.1935	NAD-dependent glyceraldehyde-3-phosphate dehydrogenase (EC 1.2.1.12)	Chr1	2192349	2193344	996	331
Chr1.peg.2793	NAD-dependent glyceraldehyde-3-phosphate dehydrogenase (EC 1.2.1.12)	Chr1	3175045	3174044	1002	333
Chr1.peg.2452	Phosphoglycerate kinase (EC 2.7.2.3)	Chr1	2760208	2759048	1161	386
Chr1.peg.2678	2,3-bisphosphoglycerate-independent phosphoglycerate mutase (EC 5.4.2.1)	Chr1	3027705	3026173	1533	510
Chr1.peg.2417	Enolase (EC 4.2.1.11)	Chr1	2722656	2721355	1302	433
Chr1.peg.1824	Pyruvate kinase (EC 2.7.1.40)	Chr1	2067553	2068995	1443	480
Chr1.peg.316	Pyruvate kinase (EC 2.7.1.40)	Chr1	331597	330185	1413	470
Chr2.peg.67	Phosphoenolpyruvate synthase (EC 2.7.9.2)	Chr2	85608	83194	2415	804
Chr2.peg.839	Phosphoenolpyruvate synthase (EC 2.7.9.2)	Chr2	933008	935395	2388	795
Alginate metabolism
Chr2.Peg.590	Oligo alginate lyase (EC 4.2.2.3)	Chr2	667462	665381	2082	693
Chr2.Peg.602	Oligo alginate lyase (EC 4.2.2.3)	Chr2	677573	679756	2184	727
Chr2.Peg.603	Oligo alginate lyase (EC 4.2.2.3)	Chr2	679756	681939	2184	727
Chr2.Peg.608	Alginate lyase (EC 4.2.2.3)	Chr2	686011	687768	1785	585
Chr2.Peg.610	Alginate lyase (EC 4.2.2.3)	Chr2	689934	690791	858	285
Chr2.Peg.611	Alginate lyase (EC 4.2.2.3)	Chr2	692642	691077	1566	521
Chr2.Peg.614	Alginate lyase (EC 4.2.2.3)	Chr2	697222	696179	1044	347
Chr2.Peg.594	2-Hydroxy-3-oxopropionate reductase (EC 1.1.1.60)	Chr2	670665	671546	882	293
Chr2.Peg.599	4-Hydroxy-2-oxoglutarate aldolase (EC 4.1.3.16)	Chr2	675831	675208	624	204
Chr2.Peg.600	2-Dehydro-3-deoxygluconate kinase (EC 2.7.1.45)	Chr2	676840	675908	933	310
Chr2.Peg.597	Sodium-solute symporter	Chr2	673939	672182	1758	585
Chr2.Peg.605	Tricarboxylate transport protein TctC	Chr2	682777	683703	927	308
Chr2.Peg.607	Tricarboxylate transport membrane protein TctA	Chr2	684220	685710	1491	496
Chr2.Peg.622	Sodium-solute symporter	Chr2	704637	706418	1782	593
Mannitol metabolism
Chr1.peg.324	PTS system, mannitol-specific IIC component / PTS system, mannitol-specific IIB component / PTS system, mannitol-specific IIA component (EC 2.7.1.69)	Chr1	342182	340233	1950	649
Chr1.peg.2499	PTS system, mannitol-specific IIC component / PTS system, mannitol-specific IIB component / PTS system, mannitol-specific IIA component(EC 2.7.1.69)	Chr1	2814976	2816865	1890	629
Chr1.peg.323	Mannitol-1-phosphate 5-dehydrogenase (EC 1.1.1.17)	Chr1	340120	338972	1149	382
Chr1.peg.2500	Mannitol-1-phosphate 5-dehydrogenase (EC 1.1.1.17)	Chr1	2817005	2818153	1149	382
Sucrose metabolism
Chr1.peg.2150	PTS system, sucrose-specific IIC component (EC 2.7.1.69)	Chr1	2419687	2420538	1440	479
Chr1.peg.1180	Sucrose-6-phosphate hydrolase (EC 3.2.1.B3)	Chr1	1341692	1343323	1632	543
Chr2.peg.1156	Sucrose-6-phosphate hydrolase (EC 3.2.1.B3)	Chr2	1293961	1295583	1623	540
Chr1.peg.1181	Fructokinase (EC 2.7.1.4)	Chr1	1344304	1343387	918	305
Galactose metabolism
Chr2.peg.1416	Galactokinase (EC 2.7.1.6)	Chr2	1591147	1592307	1161	386
Chr2.peg.1673	Galactokinase (EC 2.7.1.6)	Chr2	1856185	1857345	1161	386
Chr2.peg.1148	Galactose-1-phosphate uridylyltransferase (EC 2.7.7.10)	Chr2	1277997	1279046	1050	349
Chr2.peg.1415	Galactose-1-phosphate uridylyltransferase (EC 2.7.7.10)	Chr2	1589982	1591034	1053	350
Chr2.peg.1672	Galactose-1-phosphate uridylyltransferase (EC 2.7.7.10)	Chr2	1854922	1855974	1053	350
Chr2.peg.173	UDP-glucose 4-epimerase (EC 5.1.3.2)	Chr2	205359	206378	1020	339
Chr2.peg.1147	UDP-glucose 4-epimerase (EC 5.1.3.2)	Chr2	1276963	1277979	1017	338
Chr2.peg.1414	UDP-glucose 4-epimerase (EC 5.1.3.2)	Chr2	1588916	1589926	1011	336
Chr2.peg.1671	UDP-glucose 4-epimerase (EC 5.1.3.2)	Chr2	1853856	1854866	1011	336
Chr1.peg.194	UTP-glucose-1-phosphate uridylyltransferase (EC 2.7.7.9)	Chr1	213149	214030	882	293
Chr1.peg.205	UTP-glucose-1-phosphate uridylyltransferase (EC 2.7.7.9)	Chr1	228129	228998	870	289
Chr1.peg.2575	UTP-glucose-1-phosphate uridylyltransferase (EC 2.7.7.9)	Chr1	2897388	2898260	873	290
Chr1.peg.761	Phosphoglucomutase (EC 5.4.2.2)	Chr1	855796	857442	1647	548
Arabinose metabolism
Chr1.peg.1256	L-arabinose transport system permease protein	Chr1	1418332	1419171	840	279
Chr2.peg.1129	L-arabinose-binding periplasmic protein precursor AraF	Chr2	1247008	1248006	999	332
Chr2.peg.1130	L-arabinose transport ATP-binding protein AraG	Chr2	1248066	1249583	1518	505
Chr2.peg.1131	L-arabinose transport system permease protein	Chr2	1249601	1250590	990	329
Chr2.peg.1126	L-arabinose isomerase (EC 5.3.1.4)	Chr2	1244132	1242630	1503	500
Chr2.peg.1128	Ribulokinase (EC 2.7.1.16)	Chr2	1246626	1244923	1704	567
Chr2.peg.1439	Ribulokinase (EC 2.7.1.16)	Chr2	1619188	1620789	1602	533
Chr1.peg.2602	Ribulose-phosphate 3-epimerase (EC 5.1.3.1)	Chr1	2940988	2940317	672	223
Chr1.peg.2445	Ribose 5-phosphate isomerase A (EC 5.3.1.6)	Chr1	2751559	2752215	657	218
Chr1.peg.2454	Transketolase (EC 2.2.1.1)	Chr1	2763539	2761545	1995	664
Chr2.peg.690	Transketolase (EC 2.2.1.1)	Chr2	774939	776930	1992	663
Chr2.peg.689	Transaldolase (EC 2.2.1.2)	Chr2	773897	774856	960	319
Glycerol metabolism
Chr1.peg.2150	Glycerol uptake facilitator protein	Chr1	2419687	2420538	1365	479
Chr1.peg.2151	Glycerol kinase (EC 2.7.1.30)	Chr1	2420598	2422115	1518	505
Chr2.peg.1384	Glycerol dehydrogenase (EC 1.1.1.6)	Chr2	1556803	1557885	1083	360
Chr1.peg.2681	Glycerol-3-phosphate dehydrogenase [NAD(P)+] (EC 1.1.1.94)	Chr1	3029580	3030617	1038	345
Chr1.peg.2153	Aerobic glycerol-3-phosphate dehydrogenase (EC 1.1.5.3)	Chr1	2423265	2424824	1560	519
Chr1.peg.208	Triosephosphate isomerase (EC 5.3.1.1)	Chr1	232260	231490	771	256
Chr1.peg.1633	Glyceraldehyde-3-phosphate ketol-isomerase (EC 5.3.1.1)	Chr1	1841717	1842622	906	301
