# Supplementary material for: Vibrio sp. dhg as a platform for the biorefinery of brown macroalgae
Source: Nat Commun. 2019 Jun 6;10:2486. doi: 10.1038/s41467-019-10371-1 (PMC6554313; doi:10.1038/s41467-019-10371-1)
Supplement: Supplementary file 9 — Source Data [file 41467_2019_10371_MOESM9_ESM.xlsx]

## Sheet: Fig. 1b
Fig. 1b	Value1	Value2	Value3	Average
Glucose	1.1688	1.1649	1.1497	1.16113
Alginate	0.9557	0.9878	0.9897	0.977733
Mannitol	1.0586	0.9999	0.9527	1.00373
Sucrose	1.1262	1.0225	1.0767	1.07513
Galactose	0.8283	0.8467	0.8574	0.844133
Arabinose	0.8318	0.8309	0.7681	0.810267
Glycerol	0.6579	0.6434	0.6271	0.6428

## Sheet: Fig. 1c
Fig. 1c	Value1	Value2	Value3	Average
Glucose	2.6626	2.9202	2.9501	2.8443
Alginate	1.9548	3.1629	1.2171	2.1116
Mannitol	2.4824	2.5919	2.4363	2.50353
Sucrose	2.5425	1.7732	2.7703	2.362
Galactose	1.9809	1.9126	1.9094	1.9343
Arabinose	3.296	3.2675	3.0316	3.19837
Glycerol	1.7811	1.8722	1.6882	1.7805

## Sheet: Fig. 1d
Fig. 1d		F/C alginate	F/c mannitol
peg.590	oligo alginate lyase	4.47327	0.991274
peg.602	poly(beta-D-mannuronate) lyase (EC 4.2.2.3)	4.9636	0.572488
peg.603	poly(beta-D-mannuronate) lyase (EC 4.2.2.3)	4.68245	-0.114519
peg.608	Alginate lyase precursor (EC 4.2.2.3)	4.4304	-0.538947
peg.610	Alginate lyase precursor (EC 4.2.2.3)	5.54442	0.522565
peg.611	Alginate lyase precursor (EC 4.2.2.3)	5.75511	-1.09098
peg.614	Alginate lyase precursor (EC 4.2.2.3)	6.58582	-0.0277211
peg.594	2-hydroxy-3-oxopropionate reductase (EC 1.1.1.60)	6.32753	0.892241
peg.599	4-Hydroxy-2-oxoglutarate aldolase (EC 4.1.3.16)	5.32234	0.296628
peg.600	2-dehydro-3-deoxygluconate kinase (EC 2.7.1.45)	4.73543	0.0299392
peg.597	sodium-solute symporter putative	3.9	-0.413827
peg.605	Tricarboxylate transport protein TctC	5.25057	0.616957
peg.607	Tricarboxylate transport membrane protein TctA	2.97678	-0.496922
peg.622	sodium-solute symporter putative	7.23787	-0.360277
peg.323	Mannitol-1-phosphate 5-dehydrogenase (EC 1.1.1.17)	-0.557078	3.04178
peg.324	PTS system mannitol-specific IIC component (EC 2.7.1.69)	-1.11553	3.1346
peg.2499	PTS system mannitol-specific IIC component (EC 2.7.1.69)	-2.09034	3.57184
peg.2500	Mannitol-1-phosphate 5-dehydrogenase (EC 1.1.1.17)	-2.09206	2.87117

## Sheet: Fig. 2a
Fig 2a	Before induction					After induction
	Value1	Value2	Value3	Average		Value1	Value2	Value3	Average	F/C
PJ23119(VP15)	131831	128518	139156	133168
Plac	4403.22	5653.45	4955.56	5004.08		21218.6	20363.5	19974.4	20518.8	4.10042
Ptac	16738.1	18281.4	18298.7	17772.8		120700	122087	113719	118835	6.68638
Ptet	17432	18117.8	17614.2	17721.4		61272.6	59663.6	63001.6	61312.6	3.45981
Para	1839.88	1569.5	1649.44	1686.28		28945.9	27669.5	27275	27963.5	16.583
PT7	408.305	427.541	-272.123	187.908		34160.8	33368	36331.5	34620.1	184.24

## Sheet: Fig. 2b
Fig. 2b	Value1	Value2	Value3	Average
VP1	0.0426106	0.0167062	0.0138236	0.0243801
VP2	0.0661295	0.0378335	0.0307879	0.044917
VP3	0.0896147	0.0556485	0.0506984	0.0653206
VP4	0.0847171	0.0745631	0.0757273	0.0783358
VP5	0.13192	0.116778	0.098966	0.115888
VP6	0.164539	0.117697	0.112235	0.13149
VP7	0.165256	0.156663	0.12001	0.14731
VP8	0.235679	0.177161	0.163582	0.192141
VP9	0.285973	0.219649	0.199028	0.234884
VP10	0.381677	0.189069	0.22294	0.264562
VP11	0.353052	0.294167	0.244729	0.297316
VP12	0.458656	0.342151	0.313334	0.37138
VP13	0.506679	0.479739	0.384728	0.457049
VP14	0.738914	0.627447	0.568122	0.644828
VP15	0.990639	0.967438	1.04192	1

## Sheet: Fig. 2c
Fig. 2c	Value1	Value2	Value3	Average
UTR1	0.0382513	0.00858459	0.00925694	0.0186976
UTR2	0.011726	0.0410734	0.0142245	0.0223413
UTR3	0.0423414	0.0443076	-0.00810266	0.0261821
UTR4	0.0538015	0.0332808	0.0362351	0.0411058
UTR5	0.0864057	0.0891887	0.0833075	0.0863006
UTR6	0.183726	0.127087	0.107488	0.139434
UTR7	0.180588	0.143887	0.113162	0.145879
UTR8	0.456797	0.460018	0.527244	0.481353
UTR9	0.689849	0.49924	0.650869	0.613319
UTR10	0.69559	0.659183	0.569229	0.641334
UTR11	0.807835	0.594792	0.698596	0.700408
UTR12	0.715585	0.734853	0.655301	0.701913
UTR13	1.06672	1.03122	0.900995	0.999645
